# Supplementary material for: Identification of Cross-Protective Potential Antigens against Pathogenic Brucella spp. through Combining Pan-Genome Analysis with Reverse Vaccinology
Source: J Immunol Res. 2018 Dec 9;2018:1474517. doi: 10.1155/2018/1474517 (PMC6304850; doi:10.1155/2018/1474517)
Supplement: Supplementary 3 — This Excel file shows the 87 proteins: the first 38 proteins (with adhesion score ≥ 0.5) that are considered antigens with “high potential” and the rest 49 proteins (with adhesion score between 0.4 and 0.5) that are considered antigens with “intermediate potential.” The results of overall antigenicity and T- and B-cell epitope densities are also shown. [file 1474517.f3.xlsx]

## Sheet: ورقة1
	Protien Info			Vaxign	ANTIGENpro Protein Antigenicity	VaxiJen Prediction Result	Propred I (MHCI)		Propred II ( MHCII)		BCPred			AAP
	NCBI ID	Length	Description	Adhesion Probability			No. of Alleles in query	Density (Sum epitopes/47 (Alleles)/length)	No. of Alleles in query	Density (Sum epitopes/51 (Alleles)/length)	N	length aa	Density:N/length	N	length aa	Density :N/length
High Potential	WP_002963780.1	216	hypothetical protein	0.706	0.902746	0.6967 ( Probable ANTIGEN ).	47/47	0.0284673	44/51	0.00844227	5	216	0.0231481	6	216	0.0277778
	WP_002966352.1	156	DUF2271 domain-containing protein	0.701	0.882738	0.8005 ( Probable ANTIGEN ).	47/47	0.0320513	47/51	0.0123177	4	156	0.025641	4	156	0.025641
	WP_002971481.1	168	outer membrane protein assembly factor BamE	0.693	0.916867	0.7013 ( Probable ANTIGEN ).	47/47	0.0306484	49/51	0.0163399	4	168	0.0238095	4	168	0.0238095
	WP_002964998.1	177	hypothetical protein	0.679	0.931412	0.6298 ( Probable ANTIGEN ).	46/47	0.0292102	48/51	0.00985931	5	177	0.0282486	5	177	0.0282486
	WP_004681227.1	238	type IV secretion system protein virB1	0.666	0.776825	0.4183 ( Probable ANTIGEN ).	46/47	0.0309315	51/51	0.0223266	7	238	0.0294118	6	238	0.0252101
	WP_002966502.1	126	hypothetical protein	0.627	0.958819	0.4441 ( Probable ANTIGEN ).	47/47	0.0298886	51/51	0.0197635	2	126	0.015873	3	126	0.0238095
	WP_004691134.1	403	hypothetical protein	0.623	0.95578	0.5920 ( Probable ANTIGEN ).	47/47	0.0286152	51/51	0.0162993	10	403	0.0248139	9	403	0.0223325
	WP_004683944.1	212	porin family protein	0.62	0.941443	0.7910 ( Probable ANTIGEN ).	47/47	0.0291048	50/51	0.0119312	5	212	0.0235849	5	212	0.0235849
	WP_004684614.1	202	cytochrome c family protein	0.614	0.934726	0.5498 ( Probable ANTIGEN ).	47/47	0.0323362	51/51	0.0165987	4	202	0.019802	7	202	0.0346535
	WP_002963776.1	115	DUF2147	0.609	0.89195	0.6621 ( Probable ANTIGEN ).	45/47	0.0290472	45/51	0.0138107	2	115	0.0173913	3	115	0.026087
	WP_002967296.1	166	BA14K family protein	0.602	0.532994	0.4659 ( Probable ANTIGEN ).	47/47	0.0228147	51/51	0.0201984	4	166	0.0240964	4	166	0.0240964
	WP_002966849.1	280	DUF1849 domain-containing protein	0.6	0.902471	0.4221 ( Probable ANTIGEN ).	47/47	0.031307	51/51	0.0226891	4	280	0.0142857	7	280	0.025
	WP_004688070.1	192	hypothetical protein	0.596	0.896893	0.5546 ( Probable ANTIGEN ).	47/47	0.0301418	51/51	0.0193015	4	192	0.0208333	6	192	0.03125
	WP_002964322.1	329	hypothetical protein	0.592	0.5	0.7078 ( Probable ANTIGEN ).	47/47	0.0333053	51/51	0.0182967	5	329	0.0151976	8	329	0.0243161
	WP_004684144.1	274	porin family protein	0.59	0.695898	0.6353 ( Probable ANTIGEN ).	47/47	0.0322255	51/51	0.0231859	9	274	0.0328467	7	274	0.0255474
	WP_002964622.1	170	BA14K family protein	0.588	0.814179	0.6525 ( Probable ANTIGEN ).	47/47	0.024781	50/51	0.0153403	3	170	0.0176471	4	170	0.0235294
	WP_002964719.1	261	porin family protein	0.57	0.643178	0.6844 ( Probable ANTIGEN ).	47/47	0.0309774	51/51	0.0152505	4	261	0.0153257	3	261	0.0114943
	WP_002964333.1	220	OmpA family protein	0.562	0.909901	0.7150 ( Probable ANTIGEN ).	47/47	0.0330754	50/51	0.0127451	4	220	0.0181818	5	220	0.0227273
	WP_004683739.1	236	porin family protein	0.562	0.758413	0.5458 ( Probable ANTIGEN ).	47/47	0.0312838	51/51	0.0181123	4	236	0.0169492	6	236	0.0254237
	WP_002964666.1	227	OmpW family protein	0.558	0.964208	0.5768 ( Probable ANTIGEN ).	47/47	0.0335552	51/51	0.0200397	3	227	0.0132159	3	227	0.0132159
	WP_002965482.1	439	sugar ABC transporter substrate-binding protein	0.557	0.800794	0.4671 ( Probable ANTIGEN ).	47/47	0.0315999	50/51	0.0168386	9	439	0.0205011	10	439	0.022779
	WP_002964124.1	90	hypothetical protein	0.554	0.928539	0.4565 ( Probable ANTIGEN ).	46/47	0.0288416	44/51	0.0137255	1	90	0.0111111	2	90	0.0222222
	WP_004690357.1	284	hypothetical protein	0.553	0.669913	0.7673 ( Probable ANTIGEN ).	47/47	0.0314654	51/51	0.0202983	9	284	0.0316901	5	284	0.0176056
	WP_002970216.1	62	hypothetical protein	0.552	0.860866	0.9522 ( Probable ANTIGEN ).	43/47	0.0288264	47/51	0.0199241	1	62	0.016129	0	62	0
	WP_004683466.1	213	membrane protein	0.55	0.240098	0.8212 ( Probable ANTIGEN ).	47/47	0.0316652	51/51	0.014913	3	213	0.0140845	6	213	0.028169
	WP_002971090.1	267	hypothetical protein	0.547	0.671545	0.6612 ( Probable ANTIGEN ).	47/47	0.0325922	51/51	0.0174047	6	267	0.0224719	6	267	0.0224719
	WP_002964611.1	351	DUF1176 domain-containing protein	0.546	0.793744	0.5366 ( Probable ANTIGEN ).	47/47	0.0343699	51/51	0.0201106	7	351	0.019943	8	351	0.022792
	WP_002969562.1	155	hypothetical protein	0.544	0.809882	0.6365 ( Probable ANTIGEN ).	47/47	0.0308854	51/51	0.0218849	2	155	0.0129032	3	155	0.0193548
	WP_002966226.1	182	hypothetical protein	0.54	0.335187	0.4879 ( Probable ANTIGEN ).	47/47	0.0319149	51/51	0.0246714	5	182	0.0274725	5	182	0.0274725
	WP_004691650.1	620	TonB-dependent receptor	0.537	0.905643	0.6549 ( Probable ANTIGEN ).	47/47	0.0322924	51/51	0.0155281	13	620	0.0209677	13	620	0.0209677
	WP_002964530.1	287	outer membrane protein assembly factor BamD	0.526	0.650735	0.7504 ( Probable ANTIGEN ).	47/47	0.0309882	51/51	0.0088816	4	287	0.0139373	6	287	0.0209059
	WP_006189877.1	78	hypothetical protein	0.518	0.773868	0.4910 ( Probable ANTIGEN ).	41/47	0.0248227	43/51	0.015083	2	78	0.025641	2	78	0.025641
	WP_023080793.1	661	heme transporter BhuA	0.518	0.811642	0.6011 ( Probable ANTIGEN ).	47/47	0.0301284	51/51	0.0151879	18	661	0.0272315	14	661	0.02118
	WP_004681306.1	367	iron ABC transporter substrate-binding protein	0.516	0.923882	0.4799 ( Probable ANTIGEN ).	47/47	0.0309583	51/51	0.0120746	7	367	0.0190736	10	367	0.027248
	WP_004690579.1	429	cell wall hydrolase	0.514	0.672117	0.4026 ( Probable ANTIGEN ).	47/47	0.0300055	51/51	0.0173225	10	429	0.02331	9	429	0.020979
	WP_011068938.1	792	LPS-assembly protein LptD	0.509	0.756992	0.3146 ( Probable NON-ANTIGEN ).	47/47	0.0267032	51/51	0.0177263	14	792	0.0176768	13	792	0.0164141
	WP_002963597.1	121	hypothetical protein	0.502	0.88846	0.5064 ( Probable ANTIGEN ).	47/47	0.033937	50/51	0.0189596	1	121	0.00826446	3	121	0.0247934
	WP_006278325.1	261	hypothetical protein	0.502	0.785869	0.5356 ( Probable ANTIGEN ).	46/47	0.0264938	50/51	0.0122455	7	261	0.0268199	7	261	0.0268199
Intermediate Potential	WP_004683722.1	207	hypothetical protein	0.498	NA (too big)	0.4449 ( Probable ANTIGEN ).	47/47	0.0306301	50/51	0.0165767	5	207	0.0241546	5	207	0.0241546
	WP_002965202.1	348	phosphonate ABC transporter substrate-binding protein	0.496	0.574888	0.6721 ( Probable ANTIGEN ).	47/47	0.0313646	51/51	0.0138607	4	348	0.0114943	7	348	0.0201149
	WP_002972093.1	173	superoxide dismutase [Cu-Zn]	0.495	0.907002	0.5756 ( Probable ANTIGEN ).	47/47	0.0307465	51/51	0.017001	5	173	0.0289017	4	173	0.0231214
	WP_002964648.1	187	ubiquinol-cytochrome c reductase iron-sulfur subunit	0.493	0.190419	0.5930 ( Probable ANTIGEN ).	46/47	0.0314029	50/51	0.0160428	4	187	0.0213904	4	187	0.0213904
	WP_002968479.1	131	hypothetical protein	0.492	0.080124	0.4561 ( Probable ANTIGEN ).	47/47	0.0303719	51/51	0.0188595	3	131	0.0229008	2	131	0.0152672
	WP_002971682.1	309	ABC transporter substrate-binding protein	0.488	0.477155	0.8020 ( Probable ANTIGEN ).	47/47	0.0191421	51/51	0.0182118	4	309	0.012945	6	309	0.0194175
	WP_002966517.1	239	type IV secretion system protein virB8	0.484	0.614675	0.4591 ( Probable ANTIGEN ).	47/47	0.0224339	51/51	0.0243662	6	239	0.0251046	5	239	0.0209205
	WP_006191074.1	340	cell wall hydrolase	0.483	0.793408	0.7103 ( Probable ANTIGEN ).	47/47	0.0176471	51/51	0.0152826	4	340	0.0117647	7	340	0.0205882
	WP_002965104.1	131	DUF4354 domain-containing protein	0.48	0.95874	0.5769 ( Probable ANTIGEN ).	46/47	0.0302095	51/51	0.0291872	1	131	0.00763359	1	131	0.00763359
	WP_002964581.1	250	SIMPL domain-containing protein Bp26	0.479	0.887067	0.9210 ( Probable ANTIGEN ).	47/47	0.0331064	51/51	0.0175686	4	250	0.016	6	250	0.024
	WP_002965965.1	315	iron ABC transporter substrate-binding protein	0.476	0.704516	0.5615 ( Probable ANTIGEN ).	47/47	0.0341101	51/51	0.0163087	5	315	0.015873	7	315	0.0222222
	WP_002969408.1	471	M48 family peptidase	0.476	0.907579	0.4899 ( Probable ANTIGEN ).	47/47	0.0330668	51/51	0.0197327	6	471	0.0127389	6	471	0.0127389
	WP_002972060.1	165	DUF995 domain-containing protein	0.474	0.929297	0.7312 ( Probable ANTIGEN ).	46/47	0.0290135	51/51	0.0215092	4	165	0.0242424	2	165	0.0121212
	WP_004684011.1	196	SCO family protein	0.471	0.821862	0.4732 ( Probable ANTIGEN ).	47/47	0.0330004	51/51	0.0216086	3	196	0.0153061	3	196	0.0153061
	WP_004686326.1	586	hypothetical protein	0.471	0.304549	0.5542 ( Probable ANTIGEN ).	47/47	0.0331857	51/51	0.016496	10	586	0.0170648	8	586	0.0136519
	WP_004682501.1	218	peptide-methionine (S)-S-oxide reductase	0.469	0.892487	0.5397 ( Probable ANTIGEN ).	47/47	0.0311341	49/51	0.0133117	6	218	0.0275229	5	218	0.0229358
	WP_002964782.1	488	tol-pal system protein YbgF	0.469	0.950173	0.4525 ( Probable ANTIGEN ).	47/47	0.0287757	49/50	0.00996464	10	488	0.0204918	12	488	0.0245902
	WP_002965301.1	334	DUF1775 domain-containing protein	0.468	0.949494	0.6481 ( Probable ANTIGEN ).	47/47	0.0303223	50/51	0.0166138	6	334	0.0179641	9	334	0.0269461
	WP_004691352.1	216	organic solvent tolerance protein OstA	0.464	0.890226	0.2502 ( Probable NON-ANTIGEN ).	47/47	0.0281718	51/51	0.0140704	5	216	0.0231481	5	216	0.0231481
	WP_002963473.1	160	CAP domain-containing protein	0.462	0.80023	0.4254 ( Probable ANTIGEN ).	47/47	0.0316489	47/51	0.0158088	2	160	0.0125	3	160	0.01875
	WP_004686339.1	295	cytochrome c1 family protein	0.462	0.682792	0.3816 ( Probable NON-ANTIGEN ).	47/47	0.0322395	51/51	0.0180791	6	295	0.020339	5	295	0.0169492
	WP_004681740.1	527	peptide ABC transporter substrate-binding protein	0.46	0.920054	0.5437 ( Probable ANTIGEN ).	47/47	0.0341152	51/51	0.0162593	10	527	0.0189753	11	527	0.0208729
	WP_002964883.1	193	hypothetical protein	0.455	0.904344	0.7246 ( Probable ANTIGEN ).	47/47	0.0318598	51/51	0.0202174	5	193	0.0259067	5	193	0.0259067
	WP_006154070.1	184	hypothetical protein	0.452	0.784612	0.9127 ( Probable ANTIGEN ).	46/47	0.025555	50/51	0.0233376	3	184	0.0163043	2	184	0.0108696
	WP_004682863.1	280	amino acid ABC transporter	0.452	0.940451	0.4962 ( Probable ANTIGEN ).	47/47	0.0330547	51/51	0.0163165	6	280	0.0214286	4	280	0.0142857
	WP_004688921.1	403	branched-chain amino acid ABC transporter substrate-binding protein	0.45	0.791845	0.6115 ( Probable ANTIGEN ).	47/47	0.0328916	51/51	0.0207269	7	403	0.0173697	5	403	0.0124069
	WP_002963960.1	137	hypothetical protein	0.445	0.831711	0.5512 ( Probable ANTIGEN ).	46/47	0.0307501	45/51	0.0125948	3	137	0.0218978	2	137	0.0145985
	WP_002967978.1	331	peptidylprolyl isomerase	0.445	0.925761	0.5793 ( Probable ANTIGEN ).	47/47	0.0302115	44/51	0.0272496	7	331	0.021148	6	331	0.0181269
	WP_002964396.1	115	hypothetical protein	0.442	0.850223	0.6279 ( Probable ANTIGEN ).	46/47	0.0283071	19/51	0.00409207	3	115	0.026087	3	115	0.026087
	WP_002971753.1	244	DUF1223 domain-containing protein	0.442	0.937913	0.6904 ( Probable ANTIGEN ).	47/47	0.0320893	51/51	0.0157506	7	244	0.0286885	7	244	0.0286885
	WP_004686075.1	355	BMP family ABC transporter substrate-binding protein	0.439	0.704674	0.4800 ( Probable ANTIGEN ).	47/47	0.030926	51/51	0.012538	7	355	0.0197183	7	355	0.0197183
	WP_004682068.1	411	sugar ABC transporter substrate-binding protein	0.439	0.319204	0.5790 ( Probable ANTIGEN ).	47/47	0.0338562	51/51	0.0166977	8	411	0.0194647	8	411	0.0194647
	WP_004684597.1	622	ABC transporter substrate-binding protein	0.433	0.72435	0.5146 ( Probable ANTIGEN ).	47/47	0.0306492	51/51	0.0162978	12	622	0.0192926	16	622	0.0257235
	WP_002966306.1	179	hypothetical protein	0.432	0.529446	0.3299 ( Probable NON-ANTIGEN ).	47/47	0.0311423	51/51	0.0113923	4	179	0.0223464	5	179	0.027933
	WP_004690660.1	199	superoxide dismutase	0.431	0.538797	0.5232 ( Probable ANTIGEN ).	47/47	0.032396	50/51	0.0140901	4	199	0.0201005	3	199	0.0150754
	WP_004690733.1	398	hypothetical protein	0.431	0.855834	0.6663 ( Probable ANTIGEN ).	47/47	0.0346413	51/51	0.0173909	7	398	0.0175879	6	398	0.0150754
	WP_002966682.1	151	hypothetical protein	0.43	0.938587	0.4415 ( Probable ANTIGEN ).	47/47	0.02959	51/51	0.0158421	3	151	0.0198675	3	151	0.0198675
	WP_004681957.1	257	amino acid ABC transporter substrate-binding protein	0.43	0.784243	0.5847 ( Probable ANTIGEN ).	47/47	0.035599	50/51	0.0175479	3	275	0.0109091	2	275	0.00727273
	WP_002966248.1	114	acid stress chaperone HdeA	0.427	0.845601	0.6269 ( Probable ANTIGEN ).	47/47	0.0302352	36/51	0.0106639	3	114	0.0263158	3	114	0.0263158
	WP_002965199.1	118	septal ring lytic transglycosylase RlpA family protein	0.425	0.722375	0.6082 ( Probable ANTIGEN ).	46/47	0.0329968	48/51	0.0166168	0	118	0	1	118	0.00847458
	WP_004681387.1	138	DUF2195 domain-containing protein	0.416	0.812169	0.6132 ( Probable ANTIGEN ).	47/47	0.035461	51/51	1.52941	2	138	0.0144928	2	138	0.0144928
	WP_004684153.1	350	sel1 repeat family protein	0.415	0.636442	0.4531 ( Probable ANTIGEN ).	47/47	0.0315502	51/51	0.0137815	4	350	0.0114286	3	350	0.00857143
	WP_002971445.1	177	hypothetical protein	0.414	0.831638	0.6871 ( Probable ANTIGEN ).	47/47	0.0316144	50/51	0.0295779	4	177	0.0225989	5	177	0.0282486
	WP_002966326.1	376	nitrite reductase, copper-containing	0.412	0.739556	0.5079 ( Probable ANTIGEN ).	47/47	0.03067	51/51	0.0179912	6	376	0.0159574	9	376	0.0239362
	WP_002963732.1	203	DUF1214 domain-containing protein	0.411	0.873975	0.4828 ( Probable ANTIGEN ).	47/47	0.0323865	51/51	0.0201874	5	203	0.0246305	5	203	0.0246305
	WP_002971243.1	205	invasion associated locus B family protein	0.411	0.868607	0.5571 ( Probable ANTIGEN ).	47/47	0.0313441	49/51	0.0167384	5	205	0.0243902	4	205	0.0195122
	WP_004686020.1	288	glycine/betaine ABC transporter substrate-binding protein	0.41	0.384736	0.4855 ( Probable ANTIGEN ).	47/47	0.0349439	51/51	0.0151825	3	288	0.0104167	6	288	0.0208333
	WP_002963881.1	343	amino acid ABC transporter substrate-binding protein	0.407	0.903362	0.5020 ( Probable ANTIGEN ).	47/47	0.0326903	51/51	0.0191505	4	343	0.0116618	7	343	0.0204082
	WP_004686362.1	134	hypothetical protein	0.402	0.820348	0.6526 ( Probable ANTIGEN ).	45/47	0.0266751	51/51	0.0131694	1	134	0.00746269	2	134	0.0149254
